# Supplementary material for: [15O]H2O PET/MRI for Assessment of Complete Response to Neoadjuvant or Induction Chemotherapy in Patients with Muscle-Invasive Bladder Cancer: A Pilot Study
Source: J Clin Med. 2024 Aug 8;13(16):4652. doi: 10.3390/jcm13164652 (PMC11354727; doi:10.3390/jcm13164652)
Supplement: Supplementary file 1 [file jcm-13-04652-s001.zip]

Archive with 1 entries (1 files):
- jcm-3057609-supplementary.pdf
